# Supplementary material for: Active subseafloor microbial communities from Mariana back-arc venting fluids share metabolic strategies across different thermal niches and taxa
Source: ISME J. 2019 May 9;13(9):2264–79. doi: 10.1038/s41396-019-0431-y (PMC6775965; doi:10.1038/s41396-019-0431-y)
Supplement: Supplementary file 9 — Supplemental Table 1 [file 41396_2019_431_MOESM9_ESM.xlsx]

## Sheet: ST1- site
Supplemental Table 1: Additional site characteristics and sequencing metadata. Geological information from Anderson et al. 2017.
Site	Vent	Sample ID	Latitude	Longitude	Spreading Rate (mm yr-1)	Distance to Arc (km)	Segment Type	DNA (total ng)	RNA (total ng)	SRA Accession	Archaea 16S rRNA	Bacteria 16S rRNA	MetaG	MetaT	RNA-SIP MetaT
Ilium	Snail Pile Mkr 138	FS922	18.2136	144.707	25	113	IV	33.9	-	SAMN09060585	x	x	x	-	x
Alice Springs	Mkr-131 Snail-001 Site	FS923	18.2103	144.707	25	113	IV	12	<20	SAMN09060586	x	x	x	x	-
Burke	Snail Pit Mkr-234	FS924	18.1825	144.72	25	113	IV	1493	210	SAMN09060587	x	x	x	x	x
Hafa Adai	Voodoo Crater-1	FS925	16.9618	144.869	28	103	II	123	<20	SAMN09060588	x	x	x	x	-
Hafa Adai	Alba Vent	FS926	16.9613	144.868	28	103	II	718	314	SAMN09060589	x	x	x	x	x
Hafa Adai	Voodoo Crater-2	FS927	16.9618	144.869	28	103	II	4494	253	SAMN09060590	x	x	x	x	x
Perseverence	Leaning Tower	FS928	15.4799	144.508	~38	101	IV	8	-	SAMN09060593	-	-	-	-	-
Perseverence	Limpet Canyon	FS929	15.4799	144.508	~38	101	IV	1690	378	SAMN09060594	x	x	x	x	-
Perseverence	In plume	V16A-01-Btl17	15.4816	144.507	~38	101	IV	42	<20	SAMN09060591	-	x	x	x	-
Perseverence	Background	V16A-01-Btl23	15.4816	144.507	~38	101	IV	36	-	SAMN09060592	-	x	-	-	-
