# Supplementary material for: Active subseafloor microbial communities from Mariana back-arc venting fluids share metabolic strategies across different thermal niches and taxa
Source: ISME J. 2019 May 9;13(9):2264–79. doi: 10.1038/s41396-019-0431-y (PMC6775965; doi:10.1038/s41396-019-0431-y)
Supplement: Supplementary file 10 — Supplemental Table 2 [file 41396_2019_431_MOESM10_ESM.xlsx]

## Sheet: ST2- iTag
Supplemental Table 2: 16S rRNA gene sequencing recovery for Archaea (v4v5_Arc) and Bacteria (v4v5_Bac) primer sets for each site.
Sample	v4v5_Arc	v4v5_Bac
Illium	45287	61142
Alice Springs	62350	134956
Burke	87529	316086
Hafa Adai (Voodoo Crater-1)	73587	111988
Hafa Adai (Alba)	74266	133801
Hafa Adai (Voodoo Crater-2)	58412	132678
Perseverance (Limpet Canyon)	840	73014
Perseverance, In plume	--	109255
Perseverance, Background	--	111616
Total	402271	1184536
Hafa Adai (VC-1) NanoSIMS No label 18hr	--	277552
Hafa Adai (VC-1) NanoSIMS 2H2O 9hr	--	1242705
Hafa Adai (VC-1) NanoSIMS 2H2O 13Acetate 18hr	--	616398
Hafa Adai (VC-1) NanoSIMS 2H2O 13Acetate 9hr	--	1101442
Hafa Adai (VC-1) NanoSIMS 2H2O 13Bicarb 18hr	--	1022832
Hafa Adai (VC-1) NanoSIMS 2H2O 13Bicarb 9hr	--	1022832
Total		5283761
