# Supplementary material for: Active subseafloor microbial communities from Mariana back-arc venting fluids share metabolic strategies across different thermal niches and taxa
Source: ISME J. 2019 May 9;13(9):2264–79. doi: 10.1038/s41396-019-0431-y (PMC6775965; doi:10.1038/s41396-019-0431-y)
Supplement: Supplementary file 11 — Supplemental Table 3 [file 41396_2019_431_MOESM11_ESM.xlsx]

## Sheet: ST3-RNASIP
Supplemental Table 3: RNA-SIP experiments for all vents, resultant RNA concentration (ng/μl) and total recovery (ng), and if a successful metatranscriptome was prepared (x).
Vent	Temperature (°C)	Time (hrs)	Label	RNA (ng/ul)	Total RNA (ng)	MetaT
Illium	80	18	12DIC	<0.2	-
		18	13DIC	<0.2	-
	55	18	12DIC	2.4	288
		18	13DIC	484	58080	x
Alice Springs	80	18	12DIC	<0.2	-
		18	13DIC	<0.2	-
Burke	80	18	12DIC	2	200
		9	13DIC	36.5	3650
		18	13DIC	31.1	3110
	55	18	12DIC	426	42600
		18	13DIC	464	46400	x
Hafa Adai (Voodoo Crater 1)	80	18	12DIC	15.9	1590
		18	13DIC	<0.2	-
Hafa Adai (Alba)	80	18	12DIC	<0.2	-
		9	13DIC	<0.2	-
		18	13DIC	<0.2	-
	55	18	12DIC	91.8	11016
		18	13DIC	21.4	2568	x
Hafa Adai (Voodoo Crater 2)	80	18	12DIC	81.1	8110
		9	13DIC	84.2	8420	x
		18	13DIC	77.6	7760	x
	55	18	12DIC	20.8	2080
		9	13DIC	<0.2	-
		18	13DIC	270	32400	x
Perseverence	80	18	12DIC	<0.2	-
		18	13DIC	<0.2	-
	55	18	12DIC	<0.2	-
		18	13DIC	560	60264
