# Supplementary material for: Active subseafloor microbial communities from Mariana back-arc venting fluids share metabolic strategies across different thermal niches and taxa
Source: ISME J. 2019 May 9;13(9):2264–79. doi: 10.1038/s41396-019-0431-y (PMC6775965; doi:10.1038/s41396-019-0431-y)
Supplement: Supplementary file 13 — Supplemental Table 5 [file 41396_2019_431_MOESM13_ESM.xlsx]

## Sheet: ST5-MetT Assm
Supplemental Table 5: In situ and RNA-SIP metatranscriptome sequencing statistics.
	Alice Springs	Burke	Hafa Adai (Voodoo Crater-1)	Hafa Adai (Alba)	Hafa Adai (Voodoo Crater-2)	Perserverance (Limpet Canyon)	Perseverance Plume	Illium 13C-18hr-55	Burke 13C-18hr-55	Hafa Adai (Alba) 13C-18hr-55	Hafa Adai (VC-2) 13C-18hr-55	Hafa Adai (VC-2) 13C-9hr-80	Hafa Adai (VC-2) 13C-18h-80
Total Read Pairs	127000000	26900000	52400000	68500000	73500000	53000000	31200000	42508300	125823734	43573739	36430995	52877876	23378075
Filtered Read Pairs	121000000	25000000	49400000	64400000	68100000	49900000	29600000	41884874	118838439	41588313	34802597	50649461	22443627
mRNA Read Paris	18742889	24292921	28667567	44543729	39971112	32669360	18577373	21840380	49313061	10474365	17944919	26414883	11655937
% quality read pairs	0.95	0.93	0.94	0.94	0.93	0.94	0.95	0.985334	0.944483	0.954435	0.955302	0.957857	0.960029
% "mRNA" of quality pairs	0.1549	0.971717	0.580315	0.691673	0.586947	0.654697	0.627614	0.521438	0.414959	0.251858	0.51562	0.521523	0.519343
